# Supplementary material for: In-silico probing of AML related RUNX1 cancer-associated missense mutations: Predicted relationships to DNA binding and drug interactions
Source: Front Mol Biosci. 2022 Aug 25;9:981020. doi: 10.3389/fmolb.2022.981020 (PMC9454315; doi:10.3389/fmolb.2022.981020)
Supplement: Supplementary file 2 [file Table1.XLSX]

## Sheet: Sheet1
Table S1: DNA binding mutations and their recurrence
Gene_name	UniprotID	Primary_site	Primary_histology	Histology_subtype_1	Mutation_ID	Mutation_CDS	FATHMM_score	AApos	AA_WT	AA_MUT	Uniprot_Num
RUNX1	Q01196	haematopoietic_and_lymphoid_tissue	haematopoietic_neoplasm	blast_phase_chronic_myeloid_leukaemia	COSM24736	c.319C>T	0.82006	107	R	C	80
RUNX1	Q01196	haematopoietic_and_lymphoid_tissue	haematopoietic_neoplasm	acute_myeloid_leukaemia	COSM24736	c.319C>T	0.82006	107	R	C	80
RUNX1	Q01196	haematopoietic_and_lymphoid_tissue	haematopoietic_neoplasm	acute_myeloid_leukaemia	COSM24736	c.319C>T	0.82006	107	R	C	80
RUNX1	Q01196	haematopoietic_and_lymphoid_tissue	haematopoietic_neoplasm	acute_myeloid_leukaemia	COSM24736	c.319C>T	0.82006	107	R	C	80
RUNX1	Q01196	haematopoietic_and_lymphoid_tissue	haematopoietic_neoplasm	acute_myeloid_leukaemia	COSM24736	c.319C>T	0.82006	107	R	C	80
RUNX1	Q01196	haematopoietic_and_lymphoid_tissue	haematopoietic_neoplasm	acute_myeloid_leukaemia	COSM24736	c.319C>T	0.82006	107	R	C	80
RUNX1	Q01196	haematopoietic_and_lymphoid_tissue	haematopoietic_neoplasm	acute_myeloid_leukaemia	COSM24736	c.319C>T	0.82006	107	R	C	80
RUNX1	Q01196	haematopoietic_and_lymphoid_tissue	haematopoietic_neoplasm	acute_myeloid_leukaemia	COSM24736	c.319C>T	0.82006	107	R	C	80
RUNX1	Q01196	haematopoietic_and_lymphoid_tissue	haematopoietic_neoplasm	acute_myeloid_leukaemia	COSM24736	c.319C>T	0.82006	107	R	C	80
RUNX1	Q01196	haematopoietic_and_lymphoid_tissue	haematopoietic_neoplasm	myelodysplastic_syndrome_therapy_related	COSM24736	c.319C>T	0.82006	107	R	C	80
RUNX1	Q01196	haematopoietic_and_lymphoid_tissue	haematopoietic_neoplasm	acute_myeloid_leukaemia	COSM24736	c.319C>T	0.82006	107	R	C	80
RUNX1	Q01196	haematopoietic_and_lymphoid_tissue	haematopoietic_neoplasm	acute_myeloid_leukaemia	COSM24736	c.319C>T	0.82006	107	R	C	80
RUNX1	Q01196	haematopoietic_and_lymphoid_tissue	haematopoietic_neoplasm	acute_myeloid_leukaemia	COSM24736	c.319C>T	0.82006	107	R	C	80
RUNX1	Q01196	haematopoietic_and_lymphoid_tissue	haematopoietic_neoplasm	myelodysplastic_syndrome	COSM24736	c.319C>T	0.82006	107	R	C	80
RUNX1	Q01196	haematopoietic_and_lymphoid_tissue	haematopoietic_neoplasm	acute_myeloid_leukaemia	COSM24736	c.319C>T	0.82006	107	R	C	80
RUNX1	Q01196	haematopoietic_and_lymphoid_tissue	haematopoietic_neoplasm	acute_myeloid_leukaemia	COSM24736	c.319C>T	0.82006	107	R	C	80
RUNX1	Q01196	haematopoietic_and_lymphoid_tissue	haematopoietic_neoplasm	myelodysplastic_syndrome	COSM24736	c.319C>T	0.82006	107	R	C	80
RUNX1	Q01196	breast	carcinoma	luminal_NS_carcinoma	COSM5028748	c.506G>A	0.98866	169	R	K	142
RUNX1	Q01196	breast	carcinoma	luminal_NS_carcinoma	COSM5028748	c.506G>A	0.98866	169	R	K	142
RUNX1	Q01196	breast	carcinoma	ductal_carcinoma	COSM5028748	c.506G>A	0.98866	169	R	K	142
RUNX1	Q01196	haematopoietic_and_lymphoid_tissue	haematopoietic_neoplasm	acute_myeloid_leukaemia	COSM24721	c.592G>A	0.94429	198	D	N	171
RUNX1	Q01196	haematopoietic_and_lymphoid_tissue	haematopoietic_neoplasm	acute_myeloid_leukaemia	COSM24721	c.592G>A	0.94429	198	D	N	171
RUNX1	Q01196	haematopoietic_and_lymphoid_tissue	haematopoietic_neoplasm	acute_myeloid_leukaemia	COSM24721	c.592G>A	0.94429	198	D	N	171
RUNX1	Q01196	haematopoietic_and_lymphoid_tissue	haematopoietic_neoplasm	acute_myeloid_leukaemia_therapy_related	COSM24721	c.592G>A	0.94429	198	D	N	171
RUNX1	Q01196	haematopoietic_and_lymphoid_tissue	haematopoietic_neoplasm	myelodysplastic_syndrome	COSM24721	c.592G>A	0.94429	198	D	N	171
RUNX1	Q01196	haematopoietic_and_lymphoid_tissue	haematopoietic_neoplasm	acute_myeloid_leukaemia_therapy_related	COSM24721	c.592G>A	0.94429	198	D	N	171
RUNX1	Q01196	haematopoietic_and_lymphoid_tissue	haematopoietic_neoplasm	chronic_myelomonocytic_leukaemia	COSM24721	c.592G>A	0.94429	198	D	N	171
RUNX1	Q01196	haematopoietic_and_lymphoid_tissue	haematopoietic_neoplasm	acute_leukaemic_transformation_of_primary_myelofibrosis	COSM24721	c.592G>A	0.94429	198	D	N	171
RUNX1	Q01196	skin	malignant_melanoma	NS	COSM24721	c.592G>A	0.94429	198	D	N	171
RUNX1	Q01196	haematopoietic_and_lymphoid_tissue	haematopoietic_neoplasm	acute_myeloid_leukaemia	COSM24721	c.592G>A	0.94429	198	D	N	171
RUNX1	Q01196	haematopoietic_and_lymphoid_tissue	haematopoietic_neoplasm	acute_myeloid_leukaemia_associated_with_MDS	COSM24721	c.592G>A	0.94429	198	D	N	171
RUNX1	Q01196	haematopoietic_and_lymphoid_tissue	haematopoietic_neoplasm	acute_leukaemic_transformation_of_primary_myelofibrosis	COSM24721	c.592G>A	0.94429	198	D	N	171
RUNX1	Q01196	haematopoietic_and_lymphoid_tissue	haematopoietic_neoplasm	acute_myeloid_leukaemia	COSM24721	c.592G>A	0.94429	198	D	N	171
RUNX1	Q01196	haematopoietic_and_lymphoid_tissue	haematopoietic_neoplasm	acute_myeloid_leukaemia	COSM24721	c.592G>A	0.94429	198	D	N	171
RUNX1	Q01196	haematopoietic_and_lymphoid_tissue	haematopoietic_neoplasm	acute_myeloid_leukaemia	COSM24721	c.592G>A	0.94429	198	D	N	171
RUNX1	Q01196	haematopoietic_and_lymphoid_tissue	haematopoietic_neoplasm	acute_myeloid_leukaemia	COSM24721	c.592G>A	0.94429	198	D	N	171
RUNX1	Q01196	haematopoietic_and_lymphoid_tissue	haematopoietic_neoplasm	acute_myeloid_leukaemia	COSM24721	c.592G>A	0.94429	198	D	N	171
RUNX1	Q01196	haematopoietic_and_lymphoid_tissue	haematopoietic_neoplasm	acute_myeloid_leukaemia_associated_with_MDS	COSM24721	c.592G>A	0.94429	198	D	N	171
RUNX1	Q01196	haematopoietic_and_lymphoid_tissue	haematopoietic_neoplasm	acute_myeloid_leukaemia	COSM24721	c.592G>A	0.94429	198	D	N	171
RUNX1	Q01196	haematopoietic_and_lymphoid_tissue	haematopoietic_neoplasm	myelodysplastic_syndrome_therapy_related	COSM24721	c.592G>A	0.94429	198	D	N	171
RUNX1	Q01196	lung	carcinoma	adenocarcinoma	COSM24721	c.592G>A	0.94429	198	D	N	171
RUNX1	Q01196	haematopoietic_and_lymphoid_tissue	haematopoietic_neoplasm	myelodysplastic_syndrome	COSM24721	c.592G>A	0.94429	198	D	N	171
RUNX1	Q01196	haematopoietic_and_lymphoid_tissue	haematopoietic_neoplasm	acute_myeloid_leukaemia	COSM24721	c.592G>A	0.94429	198	D	N	171
RUNX1	Q01196	haematopoietic_and_lymphoid_tissue	haematopoietic_neoplasm	acute_myeloid_leukaemia	COSM24721	c.592G>A	0.94429	198	D	N	171
RUNX1	Q01196	haematopoietic_and_lymphoid_tissue	haematopoietic_neoplasm	myelodysplastic_syndrome	COSM24721	c.592G>A	0.94429	198	D	N	171
RUNX1	Q01196	haematopoietic_and_lymphoid_tissue	haematopoietic_neoplasm	acute_myeloid_leukaemia	COSM24721	c.592G>A	0.94429	198	D	N	171
RUNX1	Q01196	haematopoietic_and_lymphoid_tissue	haematopoietic_neoplasm	acute_myeloid_leukaemia	COSM24805	c.602G>A	0.94429	201	R	Q	174
RUNX1	Q01196	haematopoietic_and_lymphoid_tissue	haematopoietic_neoplasm	acute_myeloid_leukaemia	COSM24805	c.602G>A	0.94429	201	R	Q	174
RUNX1	Q01196	haematopoietic_and_lymphoid_tissue	haematopoietic_neoplasm	chronic_myelomonocytic_leukaemia	COSM24805	c.602G>A	0.94429	201	R	Q	174
RUNX1	Q01196	haematopoietic_and_lymphoid_tissue	lymphoid_neoplasm	acute_lymphoblastic_B_cell_leukaemia	COSM24805	c.602G>A	0.94429	201	R	Q	174
RUNX1	Q01196	haematopoietic_and_lymphoid_tissue	haematopoietic_neoplasm	chronic_myelomonocytic_leukaemia	COSM24805	c.602G>A	0.94429	201	R	Q	174
RUNX1	Q01196	haematopoietic_and_lymphoid_tissue	haematopoietic_neoplasm	acute_myeloid_leukaemia	COSM24805	c.602G>A	0.94429	201	R	Q	174
RUNX1	Q01196	haematopoietic_and_lymphoid_tissue	haematopoietic_neoplasm	acute_myeloid_leukaemia	COSM24805	c.602G>A	0.94429	201	R	Q	174
RUNX1	Q01196	haematopoietic_and_lymphoid_tissue	haematopoietic_neoplasm	acute_myeloid_leukaemia	COSM24805	c.602G>A	0.94429	201	R	Q	174
RUNX1	Q01196	haematopoietic_and_lymphoid_tissue	haematopoietic_neoplasm	acute_myeloid_leukaemia	COSM24805	c.602G>A	0.94429	201	R	Q	174
RUNX1	Q01196	haematopoietic_and_lymphoid_tissue	haematopoietic_neoplasm	myelodysplastic_syndrome	COSM24805	c.602G>A	0.94429	201	R	Q	174
RUNX1	Q01196	haematopoietic_and_lymphoid_tissue	haematopoietic_neoplasm	acute_myeloid_leukaemia	COSM24805	c.602G>A	0.94429	201	R	Q	174
RUNX1	Q01196	haematopoietic_and_lymphoid_tissue	haematopoietic_neoplasm	acute_myeloid_leukaemia	COSM24805	c.602G>A	0.94429	201	R	Q	174
RUNX1	Q01196	breast	carcinoma	luminal_NS_carcinoma	COSM24805	c.602G>A	0.94429	201	R	Q	174
RUNX1	Q01196	haematopoietic_and_lymphoid_tissue	haematopoietic_neoplasm	acute_myeloid_leukaemia	COSM24805	c.602G>A	0.94429	201	R	Q	174
RUNX1	Q01196	oesophagus	carcinoma	adenocarcinoma	COSM24805	c.602G>A	0.94429	201	R	Q	174
RUNX1	Q01196	biliary_tract	carcinoma	NS	COSM24805	c.602G>A	0.94429	201	R	Q	174
RUNX1	Q01196	haematopoietic_and_lymphoid_tissue	haematopoietic_neoplasm	essential_thrombocythaemia	COSM24805	c.602G>A	0.94429	201	R	Q	174
RUNX1	Q01196	haematopoietic_and_lymphoid_tissue	haematopoietic_neoplasm	acute_myeloid_leukaemia	COSM24805	c.602G>A	0.94429	201	R	Q	174
RUNX1	Q01196	haematopoietic_and_lymphoid_tissue	haematopoietic_neoplasm	acute_myeloid_leukaemia	COSM24805	c.602G>A	0.94429	201	R	Q	174
RUNX1	Q01196	haematopoietic_and_lymphoid_tissue	haematopoietic_neoplasm	acute_myeloid_leukaemia	COSM24805	c.602G>A	0.94429	201	R	Q	174
RUNX1	Q01196	haematopoietic_and_lymphoid_tissue	haematopoietic_neoplasm	acute_myeloid_leukaemia	COSM24805	c.602G>A	0.94429	201	R	Q	174
RUNX1	Q01196	haematopoietic_and_lymphoid_tissue	haematopoietic_neoplasm	acute_myeloid_leukaemia	COSM24805	c.602G>A	0.94429	201	R	Q	174
RUNX1	Q01196	lung	carcinoma	adenocarcinoma	COSM24805	c.602G>A	0.94429	201	R	Q	174
RUNX1	Q01196	breast	carcinoma	NS	COSM24805	c.602G>A	0.94429	201	R	Q	174
RUNX1	Q01196	haematopoietic_and_lymphoid_tissue	haematopoietic_neoplasm	acute_myeloid_leukaemia	COSM24805	c.602G>A	0.94429	201	R	Q	174
RUNX1	Q01196	haematopoietic_and_lymphoid_tissue	haematopoietic_neoplasm	blast_phase_chronic_myeloid_leukaemia	COSM24805	c.602G>A	0.94429	201	R	Q	174
RUNX1	Q01196	haematopoietic_and_lymphoid_tissue	haematopoietic_neoplasm	acute_myeloid_leukaemia	COSM24805	c.602G>A	0.94429	201	R	Q	174
RUNX1	Q01196	large_intestine	other	ulcerative_colitis	COSM24805	c.602G>A	0.94429	201	R	Q	174
RUNX1	Q01196	haematopoietic_and_lymphoid_tissue	haematopoietic_neoplasm	acute_myeloid_leukaemia	COSM24805	c.602G>A	0.94429	201	R	Q	174
RUNX1	Q01196	haematopoietic_and_lymphoid_tissue	haematopoietic_neoplasm	acute_myeloid_leukaemia	COSM24805	c.602G>A	0.94429	201	R	Q	174
RUNX1	Q01196	haematopoietic_and_lymphoid_tissue	haematopoietic_neoplasm	blast_phase_chronic_myeloid_leukaemia	COSM24805	c.602G>A	0.94429	201	R	Q	174
RUNX1	Q01196	haematopoietic_and_lymphoid_tissue	haematopoietic_neoplasm	acute_myeloid_leukaemia	COSM24805	c.602G>A	0.94429	201	R	Q	174
RUNX1	Q01196	haematopoietic_and_lymphoid_tissue	haematopoietic_neoplasm	chronic_myelomonocytic_leukaemia	COSM24805	c.602G>A	0.94429	201	R	Q	174
RUNX1	Q01196	haematopoietic_and_lymphoid_tissue	haematopoietic_neoplasm	acute_myeloid_leukaemia	COSM5879709	c.608C>A	0.96604	203	P	H	176
RUNX1	Q01196	haematopoietic_and_lymphoid_tissue	haematopoietic_neoplasm	acute_myeloid_leukaemia	COSM5879709	c.608C>A	0.96604	203	P	H	176
RUNX1	Q01196	haematopoietic_and_lymphoid_tissue	haematopoietic_neoplasm	acute_myeloid_leukaemia	COSM24731	c.611G>A	0.94429	204	R	Q	177
RUNX1	Q01196	haematopoietic_and_lymphoid_tissue	haematopoietic_neoplasm	acute_myeloid_leukaemia	COSM24731	c.611G>A	0.94429	204	R	Q	177
RUNX1	Q01196	haematopoietic_and_lymphoid_tissue	haematopoietic_neoplasm	acute_myeloid_leukaemia	COSM24731	c.611G>A	0.94429	204	R	Q	177
RUNX1	Q01196	haematopoietic_and_lymphoid_tissue	haematopoietic_neoplasm	chronic_myelomonocytic_leukaemia	COSM24731	c.611G>A	0.94429	204	R	Q	177
RUNX1	Q01196	haematopoietic_and_lymphoid_tissue	haematopoietic_neoplasm	chronic_myelomonocytic_leukaemia	COSM24731	c.611G>A	0.94429	204	R	Q	177
RUNX1	Q01196	large_intestine	carcinoma	adenocarcinoma	COSM24731	c.611G>A	0.94429	204	R	Q	177
RUNX1	Q01196	large_intestine	carcinoma	adenocarcinoma	COSM24731	c.611G>A	0.94429	204	R	Q	177
RUNX1	Q01196	endometrium	carcinoma	endometrioid_carcinoma	COSM24731	c.611G>A	0.94429	204	R	Q	177
RUNX1	Q01196	haematopoietic_and_lymphoid_tissue	haematopoietic_neoplasm	chronic_myelomonocytic_leukaemia	COSM24731	c.611G>A	0.94429	204	R	Q	177
RUNX1	Q01196	breast	carcinoma	HER-positive_carcinoma	COSM24731	c.611G>A	0.94429	204	R	Q	177
RUNX1	Q01196	haematopoietic_and_lymphoid_tissue	haematopoietic_neoplasm	myelodysplastic_syndrome_therapy_related	COSM24731	c.611G>A	0.94429	204	R	Q	177
RUNX1	Q01196	pancreas	carcinoma	ductal_carcinoma	COSM24731	c.611G>A	0.94429	204	R	Q	177
RUNX1	Q01196	haematopoietic_and_lymphoid_tissue	haematopoietic_neoplasm	acute_myeloid_leukaemia	COSM24731	c.611G>A	0.94429	204	R	Q	177
RUNX1	Q01196	haematopoietic_and_lymphoid_tissue	haematopoietic_neoplasm	acute_myeloid_leukaemia	COSM24731	c.611G>A	0.94429	204	R	Q	177
RUNX1	Q01196	haematopoietic_and_lymphoid_tissue	haematopoietic_neoplasm	acute_myeloid_leukaemia	COSM24731	c.611G>A	0.94429	204	R	Q	177
RUNX1	Q01196	endometrium	carcinoma	endometrioid_carcinoma	COSM24731	c.611G>A	0.94429	204	R	Q	177
RUNX1	Q01196	haematopoietic_and_lymphoid_tissue	haematopoietic_neoplasm	acute_myeloid_leukaemia	COSM24731	c.611G>A	0.94429	204	R	Q	177
RUNX1	Q01196	haematopoietic_and_lymphoid_tissue	haematopoietic_neoplasm	acute_myeloid_leukaemia	COSM24731	c.611G>A	0.94429	204	R	Q	177
RUNX1	Q01196	haematopoietic_and_lymphoid_tissue	haematopoietic_neoplasm	myelodysplastic_syndrome	COSM24731	c.611G>A	0.94429	204	R	Q	177
RUNX1	Q01196	endometrium	carcinoma	endometrioid_carcinoma	COSM24731	c.611G>A	0.94429	204	R	Q	177
RUNX1	Q01196	pancreas	carcinoma	ductal_carcinoma	COSM24731	c.611G>A	0.94429	204	R	Q	177
RUNX1	Q01196	haematopoietic_and_lymphoid_tissue	haematopoietic_neoplasm	acute_myeloid_leukaemia	COSM24731	c.611G>A	0.94429	204	R	Q	177
